# Supplementary material for: Evaluating the Impact of gRNA SNPs in CasRx Activity for Reducing Viral RNA in HCoV-OC43
Source: Cells. 2022 Jun 7;11(12):1859. doi: 10.3390/cells11121859 (PMC9220780; doi:10.3390/cells11121859)
Supplement: Supplementary file 1 [file cells-11-01859-s001.zip]

Archive with 1 entries (1 files):
- cells-1738901-supplementary.xlsx
