# Supplementary material for: Evaluating the Impact of gRNA SNPs in CasRx Activity for Reducing Viral RNA in HCoV-OC43
Source: Cells. 2022 Jun 7;11(12):1859. doi: 10.3390/cells11121859 (PMC9220780; doi:10.3390/cells11121859)
Supplement: Supplementary file 1 [file cells-11-01859-s001.zip › cells-1738901-supplementary.xlsx]

## Sheet: RdRp data
Day 1 post infection				Day 2 post infection				Day 3 post infection				Day 4 post infection
Sample	GE Average	% reduction		Sample	GE Average	% reduction		Sample	GE Average	% reduction		Sample	GE Average	% reduction
Vero neg ctrl	0			Vero neg ctrl	0			Vero neg ctrl	0			Vero neg ctrl	0
RdRp_ctrl	2.85505e+07	0.823762		RdRp_ctrl	1.48495e+09	0.840444		RdRp_ctrl	1.75733e+10	0.909863		RdRp_ctrl	1.0012e+11	0.830188
RdRp	7.81815e+07	0.517397		RdRp	3.78146e+09	0.593688		RdRp	8.25926e+10	0.576366		RdRp	5.7073e+11	0.0319923
RdRp_A	7.69706e+07	0.524871		RdRp_A	1.91495e+09	0.794242		RdRp_A	4.82731e+10	0.752398		RdRp_A	3.87246e+11	0.343196
RdRp_B	6.30966e+07	0.610514		RdRp_B	3.58807e+09	0.614467		RdRp_B	9.6489e+10	0.505089		RdRp_B	7.6062e+11	-0.290078
RdRp_C	6.93273e+07	0.572052		RdRp_C	3.82717e+09	0.588776		RdRp_C	1.11382e+11	0.4287		RdRp_C	8.77763e+11	-0.488764
RdRp_AB	9.02873e+07	0.442669		RdRp_AB	3.96056e+09	0.574444		RdRp_AB	1.02315e+11	0.475208		RdRp_AB	6.90156e+11	-0.170565
RdRp_AC	7.47832e+07	0.538373		RdRp_AC	2.90684e+09	0.687665		RdRp_AC	9.04662e+10	0.535981		RdRp_AC	6.40388e+11	-0.0861549
RdRp_BC	6.47678e+07	0.600197		RdRp_BC	3.05336e+09	0.671921		RdRp_BC	7.71644e+10	0.604209		RdRp_BC	5.98166e+11	-0.0145417
RdRp_ABC	5.07628e+07	0.686648		RdRp_ABC	1.79972e+09	0.806623		RdRp_ABC	5.15482e+10	0.735599		RdRp_ABC	6.84159e+11	-0.160394
HCoV-OC43 pos ctrl	1.61999e+08			HCoV-OC43 pos ctrl	9.30678e+09			HCoV-OC43 pos ctrl	1.94962e+11			HCoV-OC43 pos ctrl	5.89592e+11
Notes:
GE = genomic equivalents
Comparing number of mutations
Comparing location of mutations

## Sheet: N data
Day 1				Day 2				Day 3				Day 3
Sample	GE Average	% reduction		Sample	GE Average	% reduction		Sample	GE Average	% reduction		Sample	GE Average	% reduction
Vero neg ctrl	0			Vero neg ctrl	0			Vero neg ctrl	0			Vero neg ctrl	0
N	2.02131e+08	0.394311		N	5.8162e+09	0.459512		N	1.15868e+11	0.491482		N	7.62644e+11	0.419791
N_A	2.23386e+08	0.330618		N_A	6.35312e+09	0.409617		N_A	1.33391e+11	0.414575		N_A	9.05837e+11	0.310851
N_B	1.77854e+08	0.467057		N_B	2.42813e+09	0.774358		N_B	5.72472e+10	0.748755		N_B	5.39861e+11	0.589281
N_C	1.565e+08	0.531044		N_C	2.48917e+09	0.768687		N_C	6.77535e+10	0.702645		N_C	6.40531e+11	0.512693
N_AB	1.69255e+08	0.492825		N_AB	2.98556e+09	0.722558		N_AB	8.49431e+10	0.627204		N_AB	8.34331e+11	0.365253
N_AC	1.86761e+08	0.440367		N_AC	4.26645e+09	0.603527		N_AC	9.13912e+10	0.598905		N_AC	7.4759e+11	0.431244
N_BC	1.3885e+08	0.583934		N_BC	4.69212e+09	0.563971		N_BC	1.24688e+11	0.452773		N_BC	1.09862e+12	0.164188
N_ABC	1.46516e+08	0.560963		N_ABC	3.63678e+09	0.662041		N_ABC	1.06844e+11	0.531086		N_ABC	1.19402e+12	0.0916063
HCoV-OC43 pos ctrl	3.3372e+08			HCoV-OC43 pos ctrl	1.0761e+10			HCoV-OC43 pos ctrl	2.27854e+11			HCoV-OC43 pos ctrl	1.31443e+12
Notes:
GE = genomic equivalents
Comparison based on number of mutations
Comparison based on location of mutations

## Sheet: Neg control data
Sample	GE Average	% compared to control	% reduction
Vero neg ctrl	0
Neg target Day 1	3.93696e+07	0.711929	0.288071
Neg target Day 2	2.52507e+08	0.697555	0.302445
Neg target Day 3	3.53829e+09	0.720781	0.279219
Neg target Day 4	1.70403e+10	0.611519	0.388481
HCoV-OC43 pos ctrl Day 1	5.52999e+07	1
HCoV-OC43 pos ctrl Day 2	3.61988e+08	1
HCoV-OC43 pos ctrl Day 3	4.90896e+09	1
HCoV-OC43 pos ctrl Day 4	2.78656e+10	1

## Sheet: Summary
Day 1 post infection				Day 2 post infection				Day 3 post infection				Day 4 post infection
Sample	GE Average	% reduction		Sample	GE Average	% reduction		Sample	GE Average	% reduction		Sample	GE Average	% reduction
RdRp_ctrl	2.85505e+07	0.823762		RdRp_ctrl	1.48495e+09	0.840444		RdRp_ctrl	1.75733e+10	0.909863		RdRp_ctrl	1.0012e+11	0.830188
RdRp	7.81815e+07	0.517397		RdRp	3.78146e+09	0.593688		RdRp	8.25926e+10	0.576366		RdRp	5.7073e+11	0.0319923
RdRp_A	7.69706e+07	0.524871		RdRp_A	1.91495e+09	0.794242		RdRp_A	4.82731e+10	0.752398		RdRp_A	3.87246e+11	0.343196
RdRp_B	6.30966e+07	0.610514		RdRp_B	3.58807e+09	0.614467		RdRp_B	9.6489e+10	0.505089		RdRp_B	7.6062e+11	-0.290078
RdRp_C	6.93273e+07	0.572052		RdRp_C	3.82717e+09	0.588776		RdRp_C	1.11382e+11	0.4287		RdRp_C	8.77763e+11	-0.488764
RdRp_AB	9.02873e+07	0.442669		RdRp_AB	3.96056e+09	0.574444		RdRp_AB	1.02315e+11	0.475208		RdRp_AB	6.90156e+11	-0.170565
RdRp_AC	7.47832e+07	0.538373		RdRp_AC	2.90684e+09	0.687665		RdRp_AC	9.04662e+10	0.535981		RdRp_AC	6.40388e+11	-0.0861549
RdRp_BC	6.47678e+07	0.600197		RdRp_BC	3.05336e+09	0.671921		RdRp_BC	7.71644e+10	0.604209		RdRp_BC	5.98166e+11	-0.0145417
RdRp_ABC	5.07628e+07	0.686648		RdRp_ABC	1.79972e+09	0.806623		RdRp_ABC	5.15482e+10	0.735599		RdRp_ABC	6.84159e+11	-0.160394
HCoV-OC43 pos ctrl	1.61999e+08	0		HCoV-OC43 pos ctrl	9.30678e+09	0		HCoV-OC43 pos ctrl	1.94962e+11	0		HCoV-OC43 pos ctrl	5.89592e+11	0
N	2.02131e+08	0.394311		N	5.8162e+09	0.459512		N	1.15868e+11	0.491482		N	7.62644e+11	0.419791
N_A	2.23386e+08	0.330618		N_A	6.35312e+09	0.409617		N_A	1.33391e+11	0.414575		N_A	9.05837e+11	0.310851
N_B	1.77854e+08	0.467057		N_B	2.42813e+09	0.774358		N_B	5.72472e+10	0.748755		N_B	5.39861e+11	0.589281
N_C	1.565e+08	0.531044		N_C	2.48917e+09	0.768687		N_C	6.77535e+10	0.702645		N_C	6.40531e+11	0.512693
N_AB	1.69255e+08	0.492825		N_AB	2.98556e+09	0.722558		N_AB	8.49431e+10	0.627204		N_AB	8.34331e+11	0.365253
N_AC	1.86761e+08	0.440367		N_AC	4.26645e+09	0.603527		N_AC	9.13912e+10	0.598905		N_AC	7.4759e+11	0.431244
N_BC	1.3885e+08	0.583934		N_BC	4.69212e+09	0.563971		N_BC	1.24688e+11	0.452773		N_BC	1.09862e+12	0.164188
N_ABC	1.46516e+08	0.560963		N_ABC	3.63678e+09	0.662041		N_ABC	1.06844e+11	0.531086		N_ABC	1.19402e+12	0.0916063
HCoV-OC43 pos ctrl	3.3372e+08	0		HCoV-OC43 pos ctrl	1.0761e+10	0		HCoV-OC43 pos ctrl	2.27854e+11	0		HCoV-OC43 pos ctrl	1.31443e+12	0
Neg target	3.93696e+07	0.288071		Neg target	2.52507e+08	0.302445		Neg target	3.53829e+09	0.279219		Neg target	1.70403e+10	0.388481
HCoV-OC43 pos ctrl	5.52999e+07	0		HCoV-OC43 pos ctrl	3.61988e+08	0		HCoV-OC43 pos ctrl	4.90896e+09	0		HCoV-OC43 pos ctrl	2.78656e+10	0
